# Supplementary material for: Tumor necrosis as a predictor of early tumor recurrence after resection in patients with hepatoma
Source: PLoS One. 2023 Nov 16;18(11):e0292144. doi: 10.1371/journal.pone.0292144 (PMC10653529; doi:10.1371/journal.pone.0292144)
Supplement: S1 Raw data — (XLSX) [file pone.0292144.s001.xlsx]

## Sheet: 工作表1
vital status	sex	age	tumor differentiation	tumor size mm	pathology T stage	tumor number	resection type	AFP>400	cirrhosis	hbs ag	anti-hcv	vascular invasion	TUMOR NECROSIS
0	1	072	2	063	2	0	major	0	n	n	p	1	1
0	2	067	4	108	2	0	major	0	n	p	n	1	1
0	1	049	3	032	2	0	minor	0	y	p	n	1	1
0	1	062	2	115	4	0	major	1	y	p	n	1	1
1	1	067	2	085	3B	3	major	0	n	p	n	1	1
1	1	062	1	045	2	0	minor	0	y	n	p	1	1
0	1	062	2	210	3A	3	major	0	n	p	n	1	1
0	1	045	2	139	2	0	major	1	n	n	n	1	1
1	1	063	2	042	2	0	minor	0	n	p	n	1	1
0	1	069	2	154	4	0	major	0	n	p	n	1	1
0	1	042	2	084	3A	3	major	1	n	p	n	1	1
0	1	055	2	123	2	0	major	1	y	p	n	1	1
1	1	065	2	047	4	0	minor	1	n	p	n	1	1
1	1	036	2	018	2	3	major	1	n	p	n	1	1
1	1	039	2	035	3B	3	major	1	n	p	p	1	1
1	1	041	2	025	2	0	major	0	n	n	n	1	1
1	1	066	2	064	4	0	major	1	y	n	n	1	1
0	1	074	2	035	2	0	major	0	n	n	n	1	1
1	1	071	2	085	2	0	major	0	n	n	p	1	1
1	2	070	2	024	2	0	major	0	n	n	p	1	1
1	1	053	2	193	2	0	major	0	y	p	n	1	1
1	1	036	2	145	3B	3	major	1	y	p	n	1	1
1	1	076	2	068	2	0	major	0	n	n	n	1	1
1	1	065	2	020	2	0	major	0	n	n	n	1	1
1	2	068	2	104	2	0	major	0	n	n	n	1	1
0	1	066	2	165	4	0	major	0	n	n	p	1	1
1	1	054	2	147	2	0	major	1	n	n	n	1	1
1	1	052	2	035	2	0	minor	0	n	p	n	1	1
1	1	053	2	038	2	3	major	0	n	p	n	0	1
1	2	071	1	023	2	3	major	0	n	p	n	0	1
0	1	058	2	046	2	3	major	0	n	n	n	0	1
0	1	064	2	060	2	3	major	0	n	p	n	0	1
0	2	076	2	028	2	3	major	0	y	n	p	0	1
1	1	071	2	023	1	0	minor	0	y	n	n	0	1
1	1	074	2	053	4	0	major	0	n	n	p	0	1
1	1	061	1	016	1	0	minor	0	n	p	n	0	1
0	2	068	2	026	1	0	minor	0	y	n	p	0	1
1	1	032	UNKNOWN	020	2	3	minor	0	n	n	n	0	1
1	1	061	UNKNOWN	029	1	0	minor	0	n	n	n	0	1
1	1	048	UNKNOWN	015	1	0	minor	0	n	p	n	0	1
1	1	052	UNKNOWN	016	2	3	minor	0	n	p	n	0	1
1	1	048	2	040	2	3	major	0	y	n	n	0	1
1	2	065	2	037	1	0	major	0	n	p	n	0	1
1	1	066	1	020	1	0	major	0	y	p	n	0	1
1	1	057	3	023	4	3	minor	0	y	p	n	0	1
1	1	048	2	022	1	0	minor	0	y	n	p	0	1
1	1	049	2	028	2	0	minor	0	n	p	n	0	1
0	1	081	2	056	1	0	major	0	unknown	n	n	0	1
1	2	066	2	023	2	3	major	0	y	p	n	0	1
1	1	060	2	042	3B	3	minor	1	y	n	p	1	1
0	1	067	2	115	2	0	major	0	n	n	n	1	1
0	1	039	2	045	4	0	major	0	n	p	n	1	1
1	1	029	2	050	2	0	minor	0	n	p	n	1	1
0	1	042	2	188	4	0	major	1	n	p	n	1	1
0	1	035	2	175	4	3	major	1	n	p	n	1	1
1	2	059	2	110	3B	3	major	1	y	p	n	1	1
0	1	056	2	125	4	3	major	1	n	p	n	1	1
1	1	056	2	055	3A	3	major	1	n	p	n	1	1
0	1	055	2	147	2	0	major	0	n	n	n	1	1
0	1	043	2	089	3A	3	major	0	n	p	n	1	1
0	1	061	2	060	3A	3	major	0	y	p	n	1	1
0	2	069	2	077	3A	3	major	0	n	p	n	1	1
0	2	036	2	050	2	3	major	0	n	p	n	1	1
1	2	062	2	042	3B	3	minor	1	y	n	p	1	1
0	1	074	2	124	2	0	major	1	n	n	p	1	1
0	1	057	2	075	3A	3	major	1	n	n	p	1	1
0	1	048	3	035	2	0	minor	0	n	p	n	1	1
0	1	075	2	016	3B	0	minor	0	y	p	n	1	1
1	1	064	2	030	2	0	major	0	n	n	p	1	1
0	2	065	3	065	3B	3	major	0	y	p	n	1	1
0	1	041	3	105	3A	3	major	1	n	p	p	1	1
1	1	062	2	028	2	0	minor	0	y	p	n	1	1
1	1	049	2	032	2	0	minor	0	y	p	n	1	1
0	1	059	2	045	2	0	minor	0	y	n	p	1	1
1	1	065	2	032	2	0	major	0	y	n	p	1	1
0	1	070	3	042	4	3	major	1	y	p	n	1	1
0	1	046	3	040	2	0	minor	0	y	p	p	1	1
1	1	055	2	051	3B	0	major	0	y	n	n	1	1
0	1	069	2	155	4	0	major	1	n	n	n	1	1
0	1	056	2	145	3B	0	major	1	y	n	n	1	1
0	1	075	2	095	4	0	minor	1	n	n	n	1	1
0	1	073	2	182	3B	0	major	1	n	n	n	1	1
1	1	052	2	018	2	0	minor	0	y	p	n	1	1
0	1	037	2	075	2	0	major	0	n	p	n	1	1
0	1	064	2	160	2	0	major	1	n	p	n	1	1
0	1	050	2	150	2	0	major	1	n	p	n	1	1
1	1	042	2	055	2	0	major	1	n	p	n	1	1
1	2	056	2	037	2	0	major	1	y	n	p	1	1
0	1	060	2	065	3A	3	major	0	n	p	p	1	1
0	1	038	2	105	2	0	minor	1	n	p	p	1	1
0	2	045	3	065	2	0	major	1	n	p	n	1	1
0	1	049	3	105	4	0	major	1	n	p	n	1	1
1	1	050	2	036	2	0	major	0	n	n	n	1	1
0	1	076	2	110	2	0	minor	1	n	n	n	1	1
0	1	071	2	070	2	0	major	0	n	p	n	1	1
1	1	060	2	032	2	0	minor	0	y	p	n	1	1
0	1	048	2	100	2	0	major	0	n	p	n	1	1
0	1	039	2	025	2	0	minor	0	y	p	n	1	1
0	1	045	2	100	3B	0	major	0	y	p	n	1	1
0	1	048	2	022	2	0	major	0	y	p	n	1	1
0	1	056	2	026	2	0	minor	1	y	p	n	1	1
0	1	055	2	053	2	0	major	1	n	p	n	1	1
0	1	051	2	135	3B	0	major	1	n	p	n	1	1
1	1	057	2	070	4	3	major	1	n	p	n	1	1
0	1	066	2	055	3A	3	minor	0	y	n	p	1	1
0	1	077	2	090	3A	0	major	0	n	n	p	1	1
0	1	058	2	030	2	0	major	0	n	n	p	1	1
1	1	070	2	022	2	3	major	0	n	n	p	1	1
1	1	054	2	013	2	0	minor	0	y	n	p	1	1
0	2	063	2	038	2	3	minor	1	y	n	p	1	1
0	1	076	2	036	2	3	major	1	n	n	p	1	1
0	1	063	2	055	4	3	minor	1	y	n	p	1	1
1	1	066	2	150	3A	3	major	1	n	p	p	1	1
1	1	073	3	015	2	0	minor	0	n	n	p	1	1
1	1	053	3	030	2	0	major	0	y	n	p	1	1
1	1	065	2	035	4	0	major	0	n	n	n	1	1
1	1	063	2	050	2	0	major	0	n	n	n	1	1
0	1	054	2	031	2	0	minor	0	y	n	n	1	1
0	1	054	2	070	4	3	major	0	y	p	n	1	1
0	1	061	2	030	3B	0	major	0	y	p	n	1	1
1	1	042	2	029	2	0	major	0	y	p	n	1	1
1	2	037	2	019	2	3	minor	0	n	p	n	1	1
1	1	053	2	068	3A	3	minor	0	y	p	n	1	1
0	1	050	2	036	2	0	minor	0	n	p	n	1	1
0	1	032	2	076	3A	3	major	1	n	p	n	1	1
0	1	068	2	017	2	3	major	0	y	n	p	1	1
1	2	069	2	041	2	0	major	0	y	n	p	1	1
0	1	075	2	095	2	0	major	1	y	n	p	1	1
1	2	065	2	030	2	0	minor	0	y	p	p	1	1
0	1	038	2	046	2	0	major	1	y	p	p	1	1
0	1	068	1	035	2	0	major	0	n	p	n	1	1
0	2	058	2	025	2	3	major	1	y	p	n	1	1
1	1	063	2	017	2	0	minor	0	n	p	n	1	1
0	2	045	2	110	3B	3	major	1	n	p	n	1	1
0	1	055	2	020	3B	0	major	1	y	p	n	1	1
1	1	073	UNKNOWN	080	2	0	major	1	n	p	n	1	1
1	1	062	2	105	3B	0	major	0	n	p	n	1	1
1	1	063	2	052	2	0	major	0	y	n	p	1	1
1	1	073	2	052	2	0	major	1	n	n	p	1	1
1	2	080	2	131	2	0	major	0	n	n	n	1	1
0	1	062	2	029	4	0	minor	0	y	p	n	1	1
1	1	068	2	018	2	0	minor	1	y	p	n	1	1
0	1	071	3	150	4	0	minor	0	n	n	p	1	1
1	2	069	2	020	2	0	minor	0	y	n	p	1	1
1	1	062	2	055	3A	3	minor	0	n	p	n	1	1
1	2	067	2	075	3A	3	major	0	y	n	p	1	1
1	1	069	2	030	2	0	major	0	n	n	n	1	1
1	1	075	2	020	2	0	minor	0	n	n	n	1	1
1	1	049	2	018	2	0	minor	0	y	p	n	1	1
1	1	067	2	105	3B	0	major	0	n	p	n	1	1
1	1	063	2	015	2	0	major	0	y	n	p	1	1
0	1	059	2	040	2	0	minor	1	y	n	p	1	1
1	2	055	3	090	2	0	minor	1	n	n	n	1	1
1	1	070	2	053	4	0	minor	1	n	n	n	1	1
1	1	076	2	060	3B	0	major	0	n	p	n	1	1
0	2	046	2	050	2	0	minor	1	n	p	n	1	1
1	1	049	2	145	3A	3	major	1	n	p	n	1	1
1	1	069	2	017	2	0	major	0	y	n	p	1	1
1	1	057	2	024	2	0	major	0	n	n	p	1	1
1	1	081	2	115	2	0	major	0	n	n	n	1	1
1	2	076	2	052	3A	3	major	0	n	n	n	1	1
1	1	054	2	113	3A	0	major	1	n	n	n	1	1
1	1	058	2	032	2	0	major	0	y	p	n	1	1
0	1	060	2	021	2	0	minor	0	n	p	n	1	1
1	1	058	2	055	2	0	major	0	y	p	n	1	1
0	1	077	2	090	2	0	minor	0	n	p	n	1	1
1	1	052	2	083	2	0	major	0	n	p	n	1	1
1	1	068	2	030	2	0	major	0	y	p	n	1	1
1	1	060	2	020	2	3	major	0	n	p	n	1	1
1	1	051	2	023	2	0	major	1	y	p	n	1	1
1	2	033	2	038	2	0	major	1	y	p	n	1	1
1	1	053	2	130	2	0	major	1	n	p	n	1	1
1	1	055	2	021	2	0	minor	0	y	n	p	1	1
1	2	069	2	056	2	0	major	0	n	n	p	1	1
1	1	062	2	040	4	0	minor	0	n	n	p	1	1
1	1	073	2	090	2	0	major	0	y	n	p	1	1
0	1	071	2	050	2	0	minor	0	y	n	p	1	1
1	1	071	2	048	2	0	minor	0	n	n	p	1	1
1	1	068	2	021	2	0	major	0	n	n	p	1	1
1	1	052	2	038	2	0	major	0	y	n	p	1	1
1	1	065	2	083	3B	0	major	0	y	n	p	1	1
1	2	069	2	030	2	0	minor	0	n	n	p	1	1
0	1	057	2	080	2	0	major	0	n	n	p	1	1
1	1	071	2	032	2	0	minor	0	n	n	p	1	1
1	1	052	2	028	2	0	minor	0	n	p	p	1	1
1	1	061	2	030	2	0	major	0	y	p	n	1	1
1	1	070	3	023	2	0	minor	0	y	n	n	1	1
1	1	051	3	030	2	0	major	1	y	n	n	1	1
1	1	083	2	115	2	0	major	0	n	n	n	1	1
1	1	056	2	045	2	0	minor	0	n	n	n	1	1
1	1	048	2	045	2	0	major	0	n	n	n	1	1
1	1	058	2	033	2	0	minor	0	n	n	n	1	1
1	1	068	2	083	3A	3	minor	0	y	n	n	1	1
1	1	062	2	018	2	0	minor	0	n	n	n	1	1
1	1	059	2	110	2	0	major	0	y	p	n	1	1
1	1	055	2	037	2	0	minor	0	n	p	n	1	1
1	1	063	2	032	2	0	minor	0	n	p	n	1	1
1	1	057	2	041	2	0	minor	0	y	p	n	1	1
1	1	053	2	036	2	0	major	1	y	p	n	1	1
1	1	052	2	036	2	0	minor	1	y	p	n	1	1
1	2	081	2	085	4	3	major	0	n	n	p	1	1
1	1	050	2	032	2	0	major	0	n	n	p	1	1
0	2	075	2	028	2	0	minor	0	y	n	p	1	1
1	1	071	2	030	2	0	major	0	n	n	p	1	1
0	1	071	2	031	2	0	minor	1	n	n	p	1	1
1	1	071	2	050	2	0	major	1	n	n	p	1	1
0	2	069	2	060	2	0	minor	unknown	y	n	p	1	1
1	1	028	1	048	2	0	major	0	n	n	n	1	1
1	1	067	2	023	2	0	minor	0	n	n	p	1	1
1	1	072	2	015	2	3	major	0	y	p	n	0	1
0	1	069	2	052	3A	3	minor	0	y	n	p	0	1
1	1	054	2	030	1	0	minor	0	y	p	n	0	1
1	1	059	2	055	1	0	major	0	n	n	n	0	1
0	1	057	2	018	1	0	minor	0	y	n	p	0	1
1	1	063	2	032	2	3	minor	0	n	p	n	0	1
1	2	065	2	058	1	0	minor	0	n	p	n	0	1
1	1	049	2	020	1	0	major	0	n	n	p	0	1
1	2	072	1	078	1	0	major	0	n	n	n	0	1
1	1	045	2	103	1	0	minor	0	n	p	n	0	1
1	1	066	2	033	1	0	minor	1	y	n	p	0	1
0	1	046	3	027	2	3	major	0	y	p	n	0	1
0	2	061	2	035	1	0	minor	0	y	p	n	0	1
1	2	049	2	095	1	0	major	1	y	p	n	0	1
0	1	056	2	040	1	0	major	0	n	n	p	0	1
0	1	071	2	129	4	0	minor	0	y	n	p	0	1
1	2	068	2	015	1	0	minor	1	n	n	p	0	1
0	1	076	2	040	2	3	major	0	y	n	n	0	1
1	1	034	2	026	1	0	minor	0	n	p	n	0	1
0	1	056	2	045	1	0	minor	0	y	p	n	0	1
1	1	078	2	055	1	0	major	0	n	n	p	0	1
1	1	048	1	012	1	0	major	0	y	n	n	0	1
1	1	070	2	055	1	0	minor	0	y	p	n	0	1
1	1	062	2	046	1	0	minor	0	n	n	n	0	1
1	1	059	2	096	1	0	major	1	n	n	n	0	1
0	1	064	3	098	3A	0	major	1	n	n	n	0	1
0	1	071	2	035	1	0	major	1	n	n	n	0	1
1	1	053	2	035	2	0	major	1	n	p	n	0	1
1	2	053	1	032	1	0	minor	0	n	p	n	0	1
1	1	062	1	115	1	0	major	0	n	n	n	0	1
1	2	079	2	026	1	0	major	0	n	n	n	0	1
1	1	058	2	050	1	0	minor	0	n	n	n	0	1
1	1	062	2	037	1	0	minor	0	y	p	n	0	1
1	2	074	2	031	1	0	major	0	y	n	p	0	1
1	2	060	2	035	1	0	major	1	n	p	n	0	1
1	1	063	2	040	1	0	minor	0	n	n	p	0	1
1	2	045	2	010	2	3	minor	0	y	n	p	0	1
1	1	083	2	018	1	0	minor	0	y	p	p	0	1
1	1	066	1	060	1	0	major	0	n	n	p	0	1
1	1	038	3	025	2	3	major	1	n	p	n	0	1
1	2	078	2	035	1	0	major	0	n	n	n	0	1
1	1	059	2	165	1	0	major	0	n	n	n	0	1
1	1	059	2	018	1	0	major	0	n	p	n	0	1
1	1	076	2	065	1	0	major	0	n	p	n	0	1
1	2	051	2	055	1	0	minor	0	n	p	n	0	1
1	2	056	2	014	1	0	minor	0	n	p	n	0	1
1	2	056	2	015	1	0	minor	0	y	p	n	0	1
1	2	069	2	025	1	0	minor	0	y	p	n	0	1
1	2	052	2	024	1	0	minor	1	y	p	n	0	1
1	1	083	2	063	1	0	minor	1	n	p	n	0	1
1	1	067	2	018	1	0	major	1	n	p	n	0	1
1	1	078	2	038	1	0	major	0	n	n	p	0	1
1	1	055	2	035	1	0	major	0	n	n	p	0	1
1	2	069	2	033	1	0	minor	0	y	n	p	0	1
1	1	056	1	053	1	0	minor	0	n	n	n	0	1
1	2	072	1	016	1	0	major	0	n	n	p	0	1
1	1	063	3	055	1	0	major	0	n	p	n	0	1
1	1	063	2	063	1	0	major	0	n	n	n	0	1
0	1	081	2	060	1	0	minor	0	n	n	n	0	1
1	1	072	2	042	1	0	minor	0	n	n	n	0	1
1	1	067	2	026	1	0	minor	0	n	p	n	0	1
1	1	056	2	025	1	0	major	0	n	p	n	0	1
1	1	061	2	015	1	0	major	0	y	p	n	0	1
1	1	076	2	043	1	0	minor	0	n	p	n	0	1
1	1	058	2	025	1	0	minor	0	n	p	n	0	1
1	1	063	2	020	1	0	minor	0	y	p	n	0	1
1	1	057	2	034	1	0	minor	0	n	n	p	0	1
1	1	050	2	110	1	0	major	0	n	n	p	0	1
1	1	057	2	030	2	0	minor	0	y	n	p	0	1
0	1	073	2	032	2	0	minor	0	n	p	p	0	1
0	2	069	3	022	2	0	minor	0	y	n	n	1	0
1	2	066	3	014	2	0	minor	1	y	n	n	1	0
1	1	066	3	065	2	0	major	1	n	n	n	1	0
0	1	058	3	030	2	0	minor	0	n	n	p	1	0
0	2	084	2	125	3A	3	major	0	n	n	n	1	0
1	1	080	2	085	3A	3	minor	0	n	n	n	1	0
1	1	082	2	056	2	0	major	0	n	n	n	1	0
1	2	046	2	038	2	0	minor	0	n	n	n	1	0
0	1	055	2	029	2	3	major	1	y	n	n	1	0
0	1	073	2	156	3B	3	major	1	n	n	n	1	0
1	2	075	2	059	2	0	major	1	y	n	n	1	0
0	1	071	2	024	2	0	major	0	n	p	n	1	0
0	2	063	2	021	3B	0	major	0	y	p	n	1	0
1	1	045	2	087	2	0	major	0	y	p	n	1	0
1	1	045	2	061	2	0	major	0	y	p	n	1	0
0	2	067	2	029	2	3	minor	0	y	p	n	1	0
1	1	057	2	040	2	0	minor	0	y	p	n	1	0
0	1	050	2	032	2	0	minor	0	y	p	n	1	0
1	2	049	2	028	2	0	minor	0	y	p	n	1	0
0	1	058	2	025	2	0	minor	0	y	p	n	1	0
1	1	058	2	021	2	0	minor	0	y	p	n	1	0
1	1	062	2	021	2	0	minor	0	y	p	n	1	0
1	1	055	2	063	2	0	minor	0	n	p	n	1	0
1	2	065	2	023	2	0	minor	0	n	p	n	1	0
0	1	051	2	072	2	0	major	0	n	p	n	1	0
1	1	059	2	048	2	0	minor	0	y	p	n	1	0
1	1	038	2	032	2	0	major	0	n	p	n	1	0
0	1	054	2	028	3B	0	major	0	y	p	n	1	0
1	1	055	2	030	2	3	minor	0	n	p	n	1	0
0	1	066	2	030	2	0	minor	0	y	p	n	1	0
1	2	060	2	024	2	0	minor	0	n	p	n	1	0
0	1	063	2	035	2	0	minor	0	y	p	n	1	0
1	1	040	2	032	2	0	major	0	y	p	n	1	0
0	1	070	2	030	2	0	major	0	y	p	n	1	0
1	1	057	2	025	2	0	major	0	n	p	n	1	0
1	1	060	2	032	2	3	major	0	y	p	n	1	0
0	1	052	2	015	2	0	minor	0	y	p	n	1	0
0	1	066	2	095	2	0	major	0	y	p	n	1	0
1	1	046	2	021	2	0	minor	0	y	p	n	1	0
0	1	062	2	030	2	3	major	0	y	p	n	1	0
1	1	052	2	022	2	0	minor	0	n	p	n	1	0
0	1	068	2	155	2	0	major	0	n	p	n	1	0
0	1	045	2	036	2	0	major	0	y	p	n	1	0
1	2	062	2	017	2	0	minor	1	y	p	n	1	0
0	2	054	2	020	2	0	minor	1	n	p	n	1	0
0	1	080	2	037	2	0	major	1	n	p	n	1	0
0	1	050	2	042	2	0	major	1	n	p	n	1	0
1	1	047	2	136	3A	3	major	1	n	p	n	1	0
0	1	062	2	030	2	0	minor	1	y	p	n	1	0
1	2	038	2	128	3B	3	major	1	n	p	n	1	0
0	1	036	2	040	2	0	major	1	y	p	n	1	0
1	2	083	2	045	2	0	minor	0	y	n	p	1	0
0	1	061	2	024	2	3	minor	0	y	n	p	1	0
0	1	073	2	043	2	0	minor	0	y	n	p	1	0
0	1	078	2	026	2	0	minor	0	y	n	p	1	0
1	1	061	2	022	2	0	minor	0	y	n	p	1	0
1	2	069	2	016	2	3	major	0	y	n	p	1	0
1	1	067	2	018	2	0	minor	0	y	n	p	1	0
1	1	058	2	016	2	0	minor	0	y	n	p	1	0
1	2	071	2	012	2	0	minor	0	y	n	p	1	0
1	1	053	2	070	2	0	minor	0	n	n	p	1	0
1	1	050	2	024	2	3	major	0	n	n	p	1	0
0	1	071	2	039	2	0	major	0	n	n	p	1	0
0	1	065	2	031	2	0	major	0	n	n	p	1	0
1	2	063	2	030	2	0	minor	0	n	n	p	1	0
1	1	071	2	026	2	0	major	0	n	n	p	1	0
1	1	061	2	025	2	0	minor	0	n	n	p	1	0
0	2	058	2	020	2	0	major	0	y	n	p	1	0
0	1	061	2	015	2	0	minor	0	y	n	p	1	0
0	1	068	2	065	3A	3	major	0	y	n	p	1	0
0	2	066	2	024	2	3	minor	0	y	n	p	1	0
1	1	083	2	020	2	0	minor	0	y	n	p	1	0
0	1	071	2	035	2	0	minor	0	n	n	p	1	0
1	2	060	2	031	2	0	minor	0	y	n	p	1	0
0	2	062	2	035	2	0	minor	0	y	n	p	1	0
1	2	069	2	027	2	0	minor	0	y	n	p	1	0
1	2	069	2	017	2	0	minor	0	y	n	p	1	0
0	2	069	2	022	2	0	minor	0	y	n	p	1	0
1	1	074	2	032	2	0	minor	0	y	n	p	1	0
0	1	069	2	028	2	0	minor	0	y	n	p	1	0
1	2	066	2	033	2	0	major	1	n	n	p	1	0
0	2	069	2	020	2	0	minor	1	y	n	p	1	0
1	1	069	2	045	2	0	minor	0	y	p	p	1	0
1	1	065	2	025	2	3	major	0	n	p	p	1	0
0	1	058	2	035	2	0	major	0	n	p	p	1	0
1	1	070	2	083	3A	3	major	1	y	p	p	1	0
1	1	051	2	110	4	0	major	1	y	p	p	1	0
0	1	048	2	022	2	0	minor	1	y	p	p	1	0
1	1	063	1	018	2	0	minor	0	y	p	n	1	0
1	1	049	3	032	2	0	major	1	n	p	n	1	0
1	2	064	3	030	2	0	minor	0	y	n	p	1	0
0	1	066	2	043	2	0	minor	0	n	n	n	1	0
1	1	056	2	063	2	0	minor	0	n	n	n	1	0
1	1	064	2	052	2	0	major	0	y	n	n	1	0
0	1	068	2	065	2	0	minor	0	n	n	n	1	0
1	1	040	2	140	2	0	major	0	n	n	n	1	0
0	1	064	2	099	2	0	minor	0	n	n	n	1	0
1	1	056	2	045	2	0	major	0	n	n	n	1	0
1	1	065	2	039	2	0	minor	0	n	n	n	1	0
1	1	061	2	021	2	0	minor	0	n	n	n	1	0
1	1	054	2	015	2	0	minor	0	n	n	n	1	0
1	1	073	2	078	3A	3	minor	0	n	n	n	1	0
1	1	060	2	115	3A	3	major	0	n	n	n	1	0
0	1	085	2	160	2	0	minor	0	n	n	n	1	0
1	1	060	2	026	2	0	major	0	n	n	n	1	0
1	1	065	2	043	2	0	minor	0	n	n	n	1	0
1	1	058	2	030	2	0	minor	0	n	n	n	1	0
1	1	074	2	098	2	0	minor	0	n	n	n	1	0
1	1	068	2	025	2	0	major	0	n	n	n	1	0
1	1	058	2	037	2	0	minor	0	unknown	n	n	1	0
1	2	051	2	015	4	0	minor	1	n	n	n	1	0
1	1	060	2	045	2	0	minor	1	y	n	n	1	0
1	1	022	2	040	2	0	minor	1	y	n	n	1	0
1	1	071	2	170	4	3	major	1	n	n	n	1	0
1	1	070	2	022	2	0	major	0	y	p	n	1	0
1	2	057	2	030	2	0	minor	0	y	p	n	1	0
1	1	049	2	020	2	0	minor	0	n	p	n	1	0
1	1	063	2	065	4	0	minor	0	n	p	n	1	0
1	1	063	2	059	4	0	major	0	n	p	n	1	0
1	1	052	2	054	3A	3	major	0	y	p	n	1	0
1	2	063	2	088	2	0	minor	0	n	p	n	1	0
1	1	070	2	033	2	0	major	0	n	p	n	1	0
1	1	047	2	027	2	0	major	0	n	p	n	1	0
1	1	061	2	020	2	0	major	0	y	p	n	1	0
1	1	038	2	024	2	0	minor	0	y	p	n	1	0
1	1	062	2	175	2	0	major	0	n	p	n	1	0
1	1	057	2	090	2	0	major	0	n	p	n	1	0
1	1	063	2	080	2	0	major	0	n	p	n	1	0
1	2	064	2	075	2	0	major	0	n	p	n	1	0
1	1	067	2	065	2	0	major	0	n	p	n	1	0
1	1	061	2	062	2	0	major	0	n	p	n	1	0
1	1	051	2	055	2	0	major	0	n	p	n	1	0
1	1	054	2	042	2	0	minor	0	n	p	n	1	0
1	1	035	2	037	2	0	major	0	n	p	n	1	0
1	1	052	2	036	2	0	minor	0	n	p	n	1	0
1	1	059	2	035	2	0	major	0	n	p	n	1	0
1	1	050	2	031	2	0	minor	0	n	p	n	1	0
1	1	065	2	030	2	0	minor	0	n	p	n	1	0
1	1	066	2	030	2	0	major	0	n	p	n	1	0
1	1	048	2	027	2	0	minor	0	n	p	n	1	0
1	1	061	2	026	2	0	major	0	n	p	n	1	0
1	1	047	2	024	2	0	minor	0	n	p	n	1	0
1	1	050	2	017	2	0	minor	0	n	p	n	1	0
1	1	053	2	020	2	0	major	0	n	p	n	1	0
1	2	045	2	015	2	0	minor	0	n	p	n	1	0
1	1	074	2	045	2	0	minor	0	n	p	n	1	0
1	1	066	2	035	4	0	major	0	y	p	n	1	0
1	1	047	2	017	2	0	major	0	y	p	n	1	0
1	1	046	2	069	2	0	major	0	n	p	n	1	0
1	1	068	2	025	2	0	major	0	n	p	n	1	0
1	1	050	2	015	2	0	major	0	n	p	n	1	0
1	1	055	2	022	2	0	minor	0	y	p	n	1	0
1	1	013	2	017	2	0	minor	0	y	p	n	1	0
1	2	053	2	060	2	0	major	0	n	p	n	1	0
1	1	045	2	090	2	0	major	0	n	p	n	1	0
1	1	060	2	027	2	0	major	0	y	p	n	1	0
1	1	038	2	013	1	0	minor	0	n	p	n	1	0
1	1	069	2	067	2	0	minor	0	y	p	n	1	0
1	1	061	2	034	2	0	major	0	y	p	n	1	0
1	1	064	2	017	2	0	minor	0	n	p	n	1	0
1	1	058	2	024	2	0	minor	0	y	p	n	1	0
1	1	059	2	021	2	0	minor	0	n	p	n	1	0
1	2	040	2	025	2	0	minor	0	n	p	n	1	0
1	1	048	2	018	2	0	major	0	y	p	n	1	0
1	1	061	2	011	2	0	minor	0	n	p	n	1	0
1	1	060	2	024	2	0	major	0	y	p	n	1	0
1	1	042	2	032	2	0	minor	0	n	p	n	1	0
1	1	045	2	018	2	0	minor	0	y	p	n	1	0
1	1	062	2	025	2	0	major	0	n	p	n	1	0
1	1	044	2	017	2	0	minor	0	y	p	n	1	0
1	1	057	2	030	2	0	major	0	n	p	n	1	0
1	1	064	2	045	2	0	minor	0	n	p	n	1	0
1	1	040	2	023	2	0	minor	0	y	p	n	1	0
0	1	053	2	115	2	0	minor	1	y	p	n	1	0
1	1	049	2	013	2	0	minor	1	y	p	n	1	0
1	1	060	2	016	2	0	minor	1	n	p	n	1	0
1	1	069	2	030	2	0	minor	1	y	p	n	1	0
1	1	038	2	025	2	0	major	1	n	p	n	1	0
1	1	046	2	022	2	0	minor	1	n	p	n	1	0
1	1	040	2	033	2	0	major	1	y	p	n	1	0
1	2	066	2	049	2	0	major	1	y	p	n	1	0
1	1	039	2	039	2	0	minor	1	n	p	n	1	0
1	1	031	2	033	2	0	minor	1	y	p	n	1	0
1	1	071	2	050	2	0	minor	1	n	p	n	1	0
1	2	036	2	090	2	0	minor	1	n	p	n	1	0
1	1	068	2	024	2	0	minor	1	n	p	n	1	0
1	1	055	2	145	2	0	major	1	n	p	n	1	0
1	1	044	2	033	2	0	major	1	n	p	n	1	0
1	2	042	2	015	2	0	major	1	y	p	n	1	0
1	1	062	2	040	2	0	major	0	y	n	p	1	0
1	2	071	2	017	2	0	minor	0	y	n	p	1	0
1	1	065	2	022	2	3	minor	0	n	n	p	1	0
1	2	061	2	020	2	3	major	0	n	n	p	1	0
1	2	078	2	070	2	0	minor	0	y	n	p	1	0
1	1	057	2	020	2	0	minor	0	y	n	p	1	0
1	2	068	2	072	2	0	major	0	n	n	p	1	0
1	2	081	2	030	2	3	minor	0	n	n	p	1	0
1	1	075	2	014	2	3	minor	0	n	n	p	1	0
1	2	058	2	018	2	0	major	0	n	n	p	1	0
1	1	050	2	016	2	0	minor	0	n	n	p	1	0
1	1	074	2	080	3B	0	major	0	n	n	p	1	0
0	1	064	2	018	2	0	minor	0	y	n	p	1	0
1	1	082	2	035	2	0	minor	0	n	n	p	1	0
1	1	064	2	050	2	0	major	0	n	n	p	1	0
1	1	065	2	025	2	0	minor	0	y	n	p	1	0
1	1	064	2	036	2	0	minor	0	n	n	p	1	0
1	2	069	2	030	2	0	minor	0	n	n	p	1	0
0	1	078	2	036	2	0	major	0	y	n	p	1	0
1	2	050	2	016	1	0	minor	0	n	n	p	1	0
1	1	063	2	030	2	0	major	0	y	n	p	1	0
1	1	076	2	040	2	3	minor	0	n	n	p	1	0
1	2	061	2	012	2	0	minor	0	y	n	p	1	0
1	1	075	2	030	2	0	minor	0	n	n	p	1	0
1	1	074	2	008	3B	0	minor	0	n	n	p	1	0
0	1	076	2	040	2	0	major	0	n	n	p	1	0
0	1	062	2	040	2	0	minor	1	y	n	p	1	0
1	2	062	2	034	2	0	minor	1	n	n	p	1	0
0	1	080	2	046	2	0	major	1	y	n	p	1	0
1	2	053	2	021	2	0	minor	1	y	n	p	1	0
1	1	062	2	030	2	0	minor	1	y	n	p	1	0
0	1	075	2	040	2	0	major	1	y	n	p	1	0
1	1	063	2	023	2	0	major	1	n	n	p	1	0
1	1	043	2	014	2	0	minor	0	y	p	p	1	0
0	2	079	2	045	2	0	major	0	y	p	p	1	0
1	1	073	2	025	2	0	minor	0	n	p	p	1	0
1	1	077	1	010	2	0	minor	0	y	p	n	1	0
1	1	059	1	055	2	0	minor	0	n	p	n	1	0
1	1	044	1	021	2	0	major	0	n	p	n	1	0
1	1	060	1	024	2	0	major	0	y	n	p	1	0
1	2	064	1	015	2	0	minor	0	y	n	p	1	0
0	1	075	3	070	1	0	major	0	n	n	n	0	0
1	1	056	3	041	1	0	minor	1	n	p	n	0	0
1	1	063	2	032	1	0	minor	0	n	n	n	0	0
0	1	077	2	047	4	0	minor	0	n	n	n	0	0
1	2	059	2	034	2	3	minor	0	y	n	n	0	0
0	2	074	2	038	1	0	minor	0	n	n	n	0	0
1	1	077	2	032	2	3	major	0	y	p	n	0	0
1	2	070	2	044	1	0	minor	0	y	p	n	0	0
0	2	058	2	024	1	0	minor	0	y	p	n	0	0
1	2	049	2	065	1	0	major	0	n	p	n	0	0
1	1	072	2	055	1	0	major	0	n	p	n	0	0
0	1	067	2	047	1	0	major	0	n	p	n	0	0
1	1	059	2	042	1	0	minor	0	n	p	n	0	0
0	1	051	2	030	1	0	minor	0	n	p	n	0	0
1	1	048	2	030	1	0	minor	0	n	p	n	0	0
1	1	054	2	028	1	0	major	0	n	p	n	0	0
0	1	071	2	024	1	0	minor	0	n	p	n	0	0
1	1	063	2	012	1	0	major	0	n	p	n	0	0
1	2	074	2	034	1	0	major	0	n	p	n	0	0
1	1	052	2	015	1	0	minor	0	y	p	n	0	0
1	2	075	2	025	1	0	major	0	n	p	n	0	0
1	1	048	2	038	2	3	minor	0	y	p	n	0	0
0	1	061	2	059	1	0	major	0	n	p	n	0	0
0	1	058	2	028	1	0	major	0	n	p	n	0	0
1	1	074	2	035	1	0	major	0	y	p	n	0	0
0	2	068	2	015	1	0	minor	0	y	p	n	0	0
1	1	065	2	065	1	0	minor	1	n	p	n	0	0
1	1	064	2	021	1	0	minor	1	y	p	n	0	0
0	1	074	2	040	4	3	major	1	y	p	n	0	0
0	2	077	2	020	3B	3	major	0	y	n	p	0	0
1	1	056	2	024	1	0	minor	0	y	n	p	0	0
0	1	061	2	015	1	0	major	0	n	n	p	0	0
1	2	064	2	030	1	0	minor	0	y	n	p	0	0
0	1	054	2	022	1	0	minor	0	y	n	p	0	0
1	1	059	2	043	1	0	minor	0	n	n	p	0	0
0	2	073	2	026	1	0	minor	0	n	n	p	0	0
1	1	060	2	025	1	0	minor	0	n	n	p	0	0
1	2	052	2	021	1	0	minor	0	n	n	p	0	0
1	1	062	2	013	2	3	major	0	y	n	p	0	0
0	1	058	2	027	3B	3	major	0	y	n	p	0	0
0	1	070	2	028	1	0	minor	0	y	n	p	0	0
1	2	062	2	024	1	0	minor	0	y	n	p	0	0
1	1	061	2	014	1	0	major	0	y	n	p	0	0
1	1	067	2	012	1	0	minor	0	n	n	p	0	0
1	1	054	2	012	1	0	major	0	y	n	p	0	0
1	2	071	2	015	1	0	minor	0	y	n	p	0	0
0	1	062	2	040	1	0	major	0	y	n	p	0	0
1	1	076	2	017	1	0	major	0	y	n	p	0	0
1	2	044	2	044	2	3	major	1	y	n	p	0	0
0	1	075	2	022	1	0	minor	1	y	n	p	0	0
1	2	056	2	018	2	3	minor	0	y	p	p	0	0
1	1	046	2	007	2	3	minor	0	y	p	p	0	0
0	1	079	2	037	1	0	major	0	n	unknown	p	0	0
0	2	061	1	020	1	0	minor	0	y	n	n	0	0
1	1	069	1	043	1	0	major	0	n	n	n	0	0
0	1	064	1	036	1	0	minor	0	n	n	n	0	0
0	1	077	1	053	1	0	minor	0	n	n	n	0	0
1	1	050	1	095	1	0	major	0	unknown	n	n	0	0
1	1	060	1	044	2	0	major	0	n	p	n	0	0
1	1	066	1	021	1	0	minor	0	n	p	n	0	0
1	2	047	1	047	1	0	minor	0	y	p	n	0	0
0	1	069	1	017	1	0	major	0	y	p	n	0	0
1	1	064	1	035	1	0	major	0	n	n	p	0	0
0	2	066	1	028	1	0	minor	0	n	n	p	0	0
0	1	043	1	022	1	0	major	0	n	n	p	0	0
1	1	055	1	017	1	0	minor	0	y	n	p	0	0
1	2	062	1	008	1	0	minor	0	y	n	p	0	0
1	1	062	1	020	1	0	minor	0	n	n	p	0	0
1	1	056	1	021	1	0	major	0	y	p	unknown	0	0
1	1	062	3	010	1	0	minor	0	y	p	n	0	0
1	1	070	3	030	1	0	minor	0	y	p	n	0	0
1	1	066	3	025	1	0	minor	0	y	p	p	0	0
1	2	055	3	030	1	0	major	0	n	p	p	0	0
1	1	078	2	070	1	0	major	0	n	n	n	0	0
1	1	056	2	037	1	0	minor	0	n	n	n	0	0
1	2	064	2	025	1	0	minor	0	n	n	n	0	0
1	1	061	2	085	3A	3	major	0	n	n	n	0	0
1	1	063	2	017	2	3	major	0	n	n	n	0	0
0	1	093	2	018	1	0	minor	0	n	n	n	0	0
1	2	081	2	018	1	0	minor	0	y	n	n	0	0
1	2	063	2	032	1	0	major	0	y	n	n	0	0
0	1	054	2	018	1	0	minor	0	y	n	n	0	0
1	1	016	2	110	1	0	major	0	n	n	n	0	0
0	1	072	2	058	1	0	minor	0	n	n	n	0	0
1	1	065	2	050	1	0	major	0	n	n	n	0	0
1	1	061	2	045	1	0	major	0	n	n	n	0	0
1	1	069	2	040	1	0	minor	0	n	n	n	0	0
1	1	056	2	026	1	0	minor	0	n	n	n	0	0
1	1	063	2	025	1	0	minor	0	n	n	n	0	0
1	1	056	2	024	1	0	minor	0	n	n	n	0	0
1	1	053	2	014	1	0	major	0	n	n	n	0	0
1	2	063	2	042	1	0	minor	0	y	n	n	0	0
1	2	065	2	030	1	0	minor	0	y	n	n	0	0
1	1	073	2	065	1	0	minor	0	n	n	n	0	0
1	1	060	2	050	1	0	major	0	n	n	n	0	0
1	2	072	2	028	1	0	minor	0	n	n	n	0	0
1	2	066	2	022	1	0	major	0	y	n	n	0	0
1	2	065	2	019	2	3	major	0	y	p	n	0	0
1	2	055	2	020	1	0	minor	0	n	p	n	0	0
1	1	078	2	033	1	0	minor	0	y	p	n	0	0
1	1	073	2	029	1	0	minor	0	y	p	n	0	0
1	1	067	2	027	1	0	minor	0	y	p	n	0	0
1	2	060	2	022	1	0	minor	0	y	p	n	0	0
1	1	051	2	042	1	0	minor	0	n	p	n	0	0
1	1	048	2	020	1	0	major	0	n	p	n	0	0
1	1	073	2	026	1	0	minor	0	n	p	n	0	0
1	2	068	2	021	1	0	minor	0	n	p	n	0	0
1	1	058	2	020	1	0	minor	0	n	p	n	0	0
1	1	071	2	018	2	3	minor	0	y	p	n	0	0
1	2	059	2	016	2	3	major	0	y	p	n	0	0
0	2	067	2	040	1	0	major	0	y	p	n	0	0
1	2	067	2	022	1	0	minor	0	y	p	n	0	0
1	1	032	2	022	1	0	minor	0	y	p	n	0	0
1	1	041	2	018	1	0	major	0	y	p	n	0	0
1	1	061	2	024	1	0	minor	0	y	p	n	0	0
1	1	057	2	018	1	0	minor	0	y	p	n	0	0
1	1	059	2	016	1	0	minor	0	y	p	n	0	0
1	1	061	2	016	1	0	major	0	y	p	n	0	0
1	1	048	2	015	1	0	minor	0	y	p	n	0	0
1	1	041	2	015	1	0	minor	0	y	p	n	0	0
1	1	031	2	014	1	0	minor	0	y	p	n	0	0
1	1	038	2	042	1	0	major	0	n	p	n	0	0
1	1	075	2	048	1	0	major	0	n	p	n	0	0
1	1	047	2	043	1	0	minor	0	n	p	n	0	0
1	1	050	2	040	1	0	minor	0	n	p	n	0	0
1	1	054	2	035	1	0	minor	0	n	p	n	0	0
1	1	059	2	030	1	0	minor	0	n	p	n	0	0
0	1	040	2	030	1	0	major	0	n	p	n	0	0
1	1	057	2	028	1	0	major	0	n	p	n	0	0
1	1	044	2	026	1	0	major	0	n	p	n	0	0
1	1	066	2	025	1	0	major	0	n	p	n	0	0
1	2	058	2	024	1	0	minor	0	n	p	n	0	0
1	1	061	2	024	1	0	minor	0	n	p	n	0	0
1	1	074	2	024	1	0	major	0	n	p	n	0	0
1	1	058	2	020	1	0	minor	0	n	p	n	0	0
1	1	054	2	015	1	0	minor	0	n	p	n	0	0
1	2	060	2	014	1	0	major	0	n	p	n	0	0
1	1	055	2	012	1	0	minor	0	n	p	n	0	0
1	1	060	2	030	1	0	minor	0	n	p	n	0	0
1	1	065	2	025	1	0	minor	0	n	p	n	0	0
1	1	053	2	020	1	0	minor	0	y	p	n	0	0
1	1	058	2	026	1	0	minor	0	n	p	n	0	0
1	1	061	2	023	1	0	minor	0	y	p	n	0	0
0	1	062	2	015	1	0	minor	0	y	p	n	0	0
1	1	035	2	020	1	0	major	0	n	p	n	0	0
1	1	049	2	014	1	0	major	0	n	p	n	0	0
1	1	049	2	020	1	0	minor	0	n	p	n	0	0
1	1	059	2	010	1	0	major	0	n	p	n	0	0
1	1	064	2	027	1	0	minor	0	n	p	n	0	0
1	1	066	2	022	1	0	minor	0	y	p	n	0	0
1	1	059	2	030	2	3	major	0	y	p	n	0	0
1	1	056	2	012	2	3	minor	0	n	p	n	0	0
1	1	046	2	018	2	3	major	0	y	p	n	0	0
1	2	065	2	045	1	0	minor	0	n	p	n	0	0
0	1	068	2	026	1	0	major	0	y	p	n	0	0
1	1	060	2	048	1	0	major	0	n	p	n	0	0
1	2	046	2	022	1	0	major	0	y	p	n	0	0
1	1	056	2	020	1	0	minor	0	n	p	n	0	0
1	1	052	2	020	2	0	minor	0	n	p	n	0	0
1	1	048	2	019	1	0	minor	0	y	p	n	0	0
1	1	069	2	020	1	0	major	0	n	p	n	0	0
0	1	055	2	025	1	0	major	0	y	p	n	0	0
1	1	055	2	016	1	0	minor	1	y	p	n	0	0
1	1	051	2	046	1	0	major	1	n	p	n	0	0
1	2	042	2	025	1	0	minor	1	n	p	n	0	0
1	2	046	2	013	1	0	minor	1	n	p	n	0	0
1	2	052	2	035	1	0	minor	1	n	p	n	0	0
1	1	072	2	052	1	0	major	1	n	p	n	0	0
1	1	003	2	020	1	0	minor	1	y	p	n	0	0
1	2	032	2	030	1	0	major	1	y	p	n	0	0
1	2	077	2	047	1	0	major	0	y	n	p	0	0
1	2	073	2	015	1	0	minor	0	y	n	p	0	0
1	2	062	2	018	1	0	minor	0	n	n	p	0	0
1	2	045	2	013	1	0	minor	0	n	n	p	0	0
1	2	065	2	056	3A	3	major	0	n	n	p	0	0
1	2	076	2	016	1	0	minor	0	n	n	p	0	0
0	2	068	2	043	1	0	minor	0	y	n	p	0	0
1	1	054	2	035	1	0	minor	0	y	n	p	0	0
1	1	078	2	035	1	0	major	0	y	n	p	0	0
1	1	060	2	031	1	0	minor	0	y	n	p	0	0
1	1	052	2	024	1	0	minor	0	y	n	p	0	0
1	1	047	2	021	1	0	minor	0	y	n	p	0	0
1	2	072	2	016	1	0	minor	0	y	n	p	0	0
1	2	069	2	012	1	0	major	0	y	n	p	0	0
1	1	077	2	062	1	0	minor	0	n	n	p	0	0
1	2	076	2	050	1	0	major	0	n	n	p	0	0
1	2	050	2	042	1	0	minor	0	n	n	p	0	0
1	1	066	2	035	1	0	major	0	n	n	p	0	0
1	1	064	2	031	1	0	minor	0	n	n	p	0	0
1	1	071	2	025	1	0	minor	0	n	n	p	0	0
1	2	074	2	015	1	0	minor	0	n	n	p	0	0
1	1	060	2	010	1	0	minor	0	n	n	p	0	0
1	1	045	2	016	1	0	minor	0	y	n	p	0	0
0	1	059	2	019	1	0	minor	0	y	n	p	0	0
1	1	063	2	010	1	0	minor	0	y	n	p	0	0
1	1	063	2	026	1	0	minor	0	n	n	p	0	0
1	2	063	2	024	1	0	minor	0	n	n	p	0	0
1	2	061	2	022	1	0	minor	0	n	n	p	0	0
1	1	059	2	060	3A	3	major	0	n	n	p	0	0
1	1	068	2	029	1	0	minor	0	y	n	p	0	0
1	1	075	2	030	1	0	minor	0	n	n	p	0	0
1	2	061	2	014	1	0	major	0	y	n	p	0	0
1	1	060	2	023	2	3	major	0	y	n	p	0	0
1	1	069	2	016	1	0	minor	0	n	n	p	0	0
1	2	058	2	055	1	0	minor	0	y	n	p	0	0
1	1	066	2	016	1	0	minor	0	y	n	p	0	0
1	1	081	2	098	1	0	major	0	n	n	p	0	0
1	1	076	2	017	1	0	minor	1	n	n	p	0	0
1	2	070	2	035	1	0	minor	1	n	n	p	0	0
1	1	056	2	016	1	0	minor	1	y	n	p	0	0
1	2	063	2	022	1	0	minor	1	y	n	p	0	0
1	1	060	2	065	3A	3	major	0	y	p	p	0	0
1	1	063	2	052	3A	3	major	0	n	p	p	0	0
1	1	061	2	022	1	0	minor	0	y	p	p	0	0
1	1	060	2	013	1	0	minor	0	y	p	p	0	0
1	2	066	2	011	1	0	minor	0	y	p	p	0	0
1	1	061	2	011	1	0	major	0	n	p	p	0	0
1	1	060	2	029	1	0	minor	0	n	unknown	p	0	0
1	1	059	1	080	1	0	major	0	n	n	n	0	0
1	1	061	1	025	1	0	major	0	n	n	n	0	0
1	1	072	1	078	1	0	major	0	n	n	n	0	0
1	2	062	1	043	1	0	minor	0	n	n	n	0	0
1	1	054	1	030	1	0	major	0	n	n	n	0	0
1	1	051	1	034	2	0	minor	0	y	n	n	0	0
1	2	007	1	150	1	0	major	0	n	n	n	0	0
1	1	056	1	035	2	3	minor	0	y	p	n	0	0
1	1	053	1	030	2	3	major	0	y	p	n	0	0
1	2	079	1	028	1	0	minor	0	y	p	n	0	0
1	1	041	1	015	1	0	minor	0	n	p	n	0	0
1	1	081	1	012	1	0	minor	0	n	p	n	0	0
1	1	054	1	038	2	3	major	0	n	p	n	0	0
1	1	056	1	035	1	0	minor	0	y	p	n	0	0
1	2	056	1	075	1	0	major	0	n	p	n	0	0
0	1	062	1	044	1	0	major	0	n	p	n	0	0
1	1	058	1	042	1	0	minor	0	n	p	n	0	0
1	1	058	1	021	1	0	major	0	n	p	n	0	0
1	1	057	1	012	1	0	minor	0	n	p	n	0	0
1	1	059	1	025	2	0	major	0	y	p	n	0	0
1	1	055	1	020	1	0	major	0	n	p	n	0	0
0	1	070	1	025	1	0	minor	0	n	p	n	0	0
1	1	037	1	053	1	0	minor	1	y	p	n	0	0
1	1	076	1	018	1	0	minor	0	n	n	p	0	0
1	1	060	1	095	1	0	major	0	n	n	p	0	0
0	1	074	1	034	1	0	major	0	n	n	p	0	0
1	2	063	1	031	1	0	minor	0	y	n	p	0	0
1	1	041	1	010	1	0	major	0	y	p	p	0	0
1	2	054	1	015	1	0	minor	0	n	p	p	0	0
